# Supplementary material for: Stephania tetrandra and Its Active Compound Coclaurine Sensitize NSCLC Cells to Cisplatin through EFHD2 Inhibition
Source: Pharmaceuticals (Basel). 2024 Oct 11;17(10):1356. doi: 10.3390/ph17101356 (PMC11510146; doi:10.3390/ph17101356)
Supplement: Supplementary file 1 [file pharmaceuticals-17-01356-s001.zip]

Archive with 4 entries (3 files):
- pharmaceuticals-3161957-supplementary/
- pharmaceuticals-3161957-supplementary/Pharmaceuticals-3161957 Supplementary Table.xlsx
- pharmaceuticals-3161957-supplementary/pharmaceuticals-3161957-supplementary.pdf
- pharmaceuticals-3161957-supplementary/pharmaceuticals-3161957-supplementary.xlsx
