# Supplementary material for: Stephania tetrandra and Its Active Compound Coclaurine Sensitize NSCLC Cells to Cisplatin through EFHD2 Inhibition
Source: Pharmaceuticals (Basel). 2024 Oct 11;17(10):1356. doi: 10.3390/ph17101356 (PMC11510146; doi:10.3390/ph17101356)
Supplement: Supplementary file 1 [file pharmaceuticals-17-01356-s001.zip › pharmaceuticals-3161957-supplementary/Pharmaceuticals-3161957 Supplementary Table.xlsx]

## Sheet: TS1-F1A
Table S1. Raw data of H1299 cells treated with the indicated dilution doses of each herbal extract by MTT assay
Dose/no. name	HM1: AM
0	1
1000x	1.078	1.102	1.056
500x	1.031	1.053	1.067
200x	1.012	0.985	0.994
100x	0.905	0.936	0.87
50x	0.792	0.772	0.789
	HM2: CZ
0	1
1000x	1.051	1.026	0.987
500x	0.998	0.986	0.984
200x	0.927	0.943	0.948
100x	0.922	0.916	0.903
50x	0.874	0.853	0.829
	HM3: HD
0	1
1000x	1.003	0.983	0.965
500x	0.912	0.936	0.923
200x	0.838	0.856	0.852
100x	0.736	0.704	0.718
50x	0.555	0.586	0.538
	HM4: PL
0	1
1000x	1.226	1.249	1.135
500x	1.133	1.096	1.132
200x	1.064	1.079	1.096
100x	0.981	0.952	1.016
50x	0.928	0.904	0.986
	HM5: PP
0	1
1000x	0.975	1.004	0.963
500x	0.992	0.945	0.941
200x	0.892	0.887	0.959
100x	0.853	0.821	0.916
50x	0.758	0.796	0.808
	HM6: SB
0	1
1000x	0.996	0.954	0.996
500x	0.955	0.931	0.934
200x	0.883	0.906	0.852
100x	0.853	0.846	0.84
50x	0.657	0.634	0.639
	HM7: SC
0	1
1000x	1.113	1.056	1.083
500x	1.024	1.046	1.078
200x	0.97	0.993	0.976
100x	0.896	0.946	0.952
50x	0.841	0.853	0.852
	HM8: SM
0	1
1000x	1.092	1.134	1.072
500x	1.044	1.045	1.012
200x	1.015	1.024	1.107
100x	0.997	1.021	0.984
50x	0.944	0.968	0.987
	HM9: ST
0	1
1000x	0.984	1.046	1.027
500x	0.976	0.965	0.996
200x	0.945	0.936	0.966
100x	0.925	0.901	0.879
50x	0.793	0.835	0.801
	HM10: TK
0	1
1000x	1.09	1.134	1.083
500x	1.013	0.974	0.981
200x	0.985	0.962	0.934
100x	0.916	0.884	0.927
50x	0.899	0.878	0.924
	HM11: TW
0	1
1000x	0.962	0.987	0.93
500x	0.978	0.934	0.912
200x	0.853	0.861	0.877
100x	0.786	0.782	0.832
50x	0.656	0.695	0.663
	HM12: VH
0	1
1000x	1.012	0.974	0.954
500x	0.968	0.963	0.951
200x	0.919	0.886	0.898
100x	0.847	0.836	0.836
50x	0.762	0.748	0.728

## Sheet: TS2-F1B
Table S2. Raw data of H1299 cells treated with or without IC90 dose of each herbal extract by MTT assay
HM1
Cisplatin	Atractylodes macrocephala			Control
0	100	100	100	100	100	100
5	97.1848	92.3457	94.8148	97.1937	89.0943	90.6292
10	85.6793	86.5432	87.4074	94.7981	85.5823	91.0977
20	83.9657	83.1297	82.2222	90.6913	81.4541	85.1252
HM2
Cisplatin	Curcuma zedoaria			Control
0	100	100	100	100	100	100
5	101.434	98.3607	97.543	97.1937	89.0943	90.6292
10	91.6368	93.8209	89.9263	94.7981	85.5823	91.0977
20	84.3489	89.4073	83.7838	90.6913	81.4541	85.1252
HM3
Cisplatin	Hedyotis diffusa			Control
0	100	100	100	100	100	100
5	97.2873	90.3846	88.8214	97.1937	89.0943	90.6292
10	87.1763	84.2548	86.6343	94.7981	85.5823	91.0977
20	88.1628	84.2548	83.4751	90.6913	81.4541	85.1252
HM4
Cisplatin	Paeonia lactiflora			Control
0	100	100	100	100	100	100
5	83.619	91.6342	80.4143	97.1937	89.0943	90.6292
10	71.2381	81.323	87.194	94.7981	85.5823	91.0977
20	75.2381	78.2101	62.9002	90.6913	81.4541	85.1252
HM5
Cisplatin	Paris polyphylla			Control
0	100	100	100	100	100	100
5	89.4231	92.6518	89.1603	97.1937	89.0943	90.6292
10	90.8654	84.8243	82.9008	94.7981	85.5823	91.0977
20	77.7244	79.393	74.8092	90.6913	81.4541	85.1252
HM6
Cisplatin	Scutellaria barbata D. Don			Control
0	100	100	100	100	100	100
5	105.548	105.67	109.657	97.1937	89.0943	90.6292
10	104.871	97.8093	94.7903	94.7981	85.5823	91.0977
20	94.3166	92.1392	87.4206	90.6913	81.4541	85.1252
HM7
Cisplatin	Smilax china			Control
0	100	100	100	100	100	100
5	78.5311	89.8198	84.1763	97.1937	89.0943	90.6292
10	76.594	84.5946	80.7065	94.7981	85.5823	91.0977
20	64.0839	60	65.5797	90.6913	81.4541	85.1252
HM8
Cisplatin	Salvia miltiorrhiza			Control
0	100	100	100	100	100	100
5	87.6183	93.6759	90.6179	97.1937	89.0943	90.6292
10	68.0599	92.4111	81.0797	94.7981	85.5823	91.0977
20	69.164	75.415	71.8965	90.6913	81.4541	85.1252
HM9
Cisplatin	Stephania tetrandra S. Moore			Control
0	100	100	100	100	100	100
5	90.1936	86.2245	92.2257	97.1937	104.188	94.887
10	77.8704	71.848	86.2245	94.7981	89.5587	91.0977
20	60.2508	66.5493	62.7346	90.6913	86.9003	89.0205
HM10
Cisplatin	Trichosanthes kirilowii			Control
0	100	100	100	100	100	100
5	83.5242	84.9679	118.053	97.1937	89.0943	90.6292
10	95.8764	89.0926	102.735	94.7981	85.5823	91.0977
20	81.2335			90.6913	81.4541	85.1252
HM11
Cisplatin	Tripterygium wilfordii			Control
0	100	100	100	100	100	100
5	74.4966	89.5714	81.9867	97.1937	89.0943	90.6292
10	68.6577	74.2143	82	94.7981	85.5823	91.0977
20	74.698	75.1683	74.1024	90.6913	81.4541	85.1252
HM12
Cisplatin	Vaccaria hispanica			Control
0	100	100	100	100	100	100
5	86.419	90.621	88.4869	97.1937	89.0943	90.6292
10	80.877	82.9884	81.5	94.7981	85.5823	91.0977
20	61.9367	77.1022	76.125	90.6913	81.4541	85.1252
